# Supplementary material for: Comparative Analysis of Volatile Compounds in Tieguanyin with Different Types Based on HS–SPME–GC–MS
Source: Foods. 2022 May 24;11(11):1530. doi: 10.3390/foods11111530 (PMC9180349; doi:10.3390/foods11111530)
Supplement: Supplementary file 1 [file foods-11-01530-s001.zip]

Archive with 1 entries (1 files):
- foods-1721871-supplementary.pdf
